# Supplementary material for: Stronger gut microbiome modulatory effects by postbiotics than probiotics in a mouse colitis model
Source: NPJ Sci Food. 2022 Nov 15;6:53. doi: 10.1038/s41538-022-00169-9 (PMC9666507; doi:10.1038/s41538-022-00169-9)
Supplement: Supplementary file 2 — Supplementary Table 1 [file 41538_2022_169_MOESM2_ESM.xlsx]

## Sheet: Supplementary Table 1
Supplementary Table 1 Differential metabolic pathways between DSS and Control groups
	var	statistic	p.value	method	alternative	group
1	UNMAPPED	43	0.0174825	Wilcoxon rank sum exact test	two.sided	P ≤ 0.05
2	UNINTEGRATED	30	0.534965	Wilcoxon rank sum exact test	two.sided	P > 0.05
3	X1CMET2.PWY..N10.formyl.tetrahydrofolate.biosynthesis	29	0.620047	Wilcoxon rank sum exact test	two.sided	P > 0.05
4	ANAEROFRUCAT.PWY..homolactic.fermentation	45	0.00699301	Wilcoxon rank sum exact test	two.sided	P ≤ 0.05
5	ANAGLYCOLYSIS.PWY..glycolysis.III..from.glucose.	47	0.002331	Wilcoxon rank sum exact test	two.sided	P ≤ 0.05
6	ARG.POLYAMINE.SYN..superpathway.of.arginine.and.polyamine.biosynthesis	34	0.259324	Wilcoxon rank sum exact test	two.sided	P > 0.05
7	ARGININE.SYN4.PWY..L.ornithine.de.novo..biosynthesis	34	0.259324	Wilcoxon rank sum exact test	two.sided	P > 0.05
8	ARGORNPROST.PWY..arginine..ornithine.and.proline.interconversion	37	0.124786	Wilcoxon rank sum test with continuity correction	two.sided	P > 0.05
9	ARGSYN.PWY..L.arginine.biosynthesis.I..via.L.ornithine.	33	0.317599	Wilcoxon rank sum exact test	two.sided	P > 0.05
10	ARGSYNBSUB.PWY..L.arginine.biosynthesis.II..acetyl.cycle.	31	0.455711	Wilcoxon rank sum exact test	two.sided	P > 0.05
11	ARO.PWY..chorismate.biosynthesis.I	32	0.382867	Wilcoxon rank sum exact test	two.sided	P > 0.05
12	ASPASN.PWY..superpathway.of.L.aspartate.and.L.asparagine.biosynthesis	22	0.804779	Wilcoxon rank sum exact test	two.sided	P > 0.05
13	BIOTIN.BIOSYNTHESIS.PWY..biotin.biosynthesis.I	15	0.231332	Wilcoxon rank sum test with continuity correction	two.sided	P > 0.05
14	BRANCHED.CHAIN.AA.SYN.PWY..superpathway.of.branched.amino.acid.biosynthesis	28	0.710373	Wilcoxon rank sum exact test	two.sided	P > 0.05
15	CALVIN.PWY..Calvin.Benson.Bassham.cycle	38	0.0973193	Wilcoxon rank sum exact test	two.sided	P > 0.05
16	CENTFERM.PWY..pyruvate.fermentation.to.butanoate	34	0.259324	Wilcoxon rank sum exact test	two.sided	P > 0.05
17	CITRULBIO.PWY..L.citrulline.biosynthesis	30	0.423568	Wilcoxon rank sum test with continuity correction	two.sided	P > 0.05
18	COA.PWY.1..coenzyme.A.biosynthesis.II..mammalian.	32	0.382867	Wilcoxon rank sum exact test	two.sided	P > 0.05
19	COA.PWY..coenzyme.A.biosynthesis.I	14	0.208625	Wilcoxon rank sum exact test	two.sided	P > 0.05
20	COBALSYN.PWY..adenosylcobalamin.salvage.from.cobinamide.I	27	0.797425	Wilcoxon rank sum test with continuity correction	two.sided	P > 0.05
21	COLANSYN.PWY..colanic.acid.building.blocks.biosynthesis	29	0.594746	Wilcoxon rank sum test with continuity correction	two.sided	P > 0.05
22	COMPLETE.ARO.PWY..superpathway.of.aromatic.amino.acid.biosynthesis	38	0.0973193	Wilcoxon rank sum exact test	two.sided	P > 0.05
23	CRNFORCAT.PWY..creatinine.degradation.I	28	0.655065	Wilcoxon rank sum test with continuity correction	two.sided	P > 0.05
24	DAPLYSINESYN.PWY..L.lysine.biosynthesis.I	35	0.208625	Wilcoxon rank sum exact test	two.sided	P > 0.05
25	DENOVOPURINE2.PWY..superpathway.of.purine.nucleotides.de.novo.biosynthesis.II	41	0.0378788	Wilcoxon rank sum exact test	two.sided	P ≤ 0.05
26	DTDPRHAMSYN.PWY..dTDP.L.rhamnose.biosynthesis.I	40	0.0530303	Wilcoxon rank sum exact test	two.sided	P > 0.05
27	FAO.PWY..fatty.acid..beta..oxidation.I	35	0.0754126	Wilcoxon rank sum test with continuity correction	two.sided	P > 0.05
28	FASYN.ELONG.PWY..fatty.acid.elongation....saturated	40	0.0530303	Wilcoxon rank sum exact test	two.sided	P > 0.05
29	FASYN.INITIAL.PWY..superpathway.of.fatty.acid.biosynthesis.initiation..E..coli.	42	0.0262238	Wilcoxon rank sum exact test	two.sided	P ≤ 0.05
30	FERMENTATION.PWY..mixed.acid.fermentation	17	0.35188	Wilcoxon rank sum test with continuity correction	two.sided	P > 0.05
31	FUC.RHAMCAT.PWY..superpathway.of.fucose.and.rhamnose.degradation	24	1	Wilcoxon rank sum test with continuity correction	two.sided	P > 0.05
32	FUCCAT.PWY..fucose.degradation	14	0.136455	Wilcoxon rank sum test with continuity correction	two.sided	P > 0.05
33	GALACT.GLUCUROCAT.PWY..superpathway.of.hexuronide.and.hexuronate.degradation	37	0.128205	Wilcoxon rank sum exact test	two.sided	P > 0.05
34	GALACTARDEG.PWY..D.galactarate.degradation.I	23.5	0.936218	Wilcoxon rank sum test with continuity correction	two.sided	P > 0.05
35	GALACTUROCAT.PWY..D.galacturonate.degradation.I	38	0.0973193	Wilcoxon rank sum exact test	two.sided	P > 0.05
36	GLCMANNANAUT.PWY..superpathway.of.N.acetylglucosamine..N.acetylmannosamine.and.N.acetylneuraminate.degradation	18.5	0.481721	Wilcoxon rank sum test with continuity correction	two.sided	P > 0.05
37	GLUCARDEG.PWY..D.glucarate.degradation.I	21	0.593768	Wilcoxon rank sum test with continuity correction	two.sided	P > 0.05
38	GLUCARGALACTSUPER.PWY..superpathway.of.D.glucarate.and.D.galactarate.degradation	23.5	0.936218	Wilcoxon rank sum test with continuity correction	two.sided	P > 0.05
39	GLUCONEO.PWY..gluconeogenesis.I	45	0.00699301	Wilcoxon rank sum exact test	two.sided	P ≤ 0.05
40	GLUCUROCAT.PWY..superpathway.of..beta..D.glucuronide.and.D.glucuronate.degradation	34	0.259324	Wilcoxon rank sum exact test	two.sided	P > 0.05
41	GLUDEG.I.PWY..GABA.shunt	24.5	NA	Wilcoxon rank sum test with continuity correction	two.sided	P > 0.05
42	GLUDEG.II.PWY..L.glutamate.degradation.VII..to.butanoate.	27	0.784934	Wilcoxon rank sum test with continuity correction	two.sided	P > 0.05
43	GLUTORN.PWY..L.ornithine.biosynthesis	28	0.710373	Wilcoxon rank sum exact test	two.sided	P > 0.05
44	GLYCOGENSYNTH.PWY..glycogen.biosynthesis.I..from.ADP.D.Glucose.	25	1	Wilcoxon rank sum test with continuity correction	two.sided	P > 0.05
45	GLYCOLYSIS.E.D..superpathway.of.glycolysis.and.Entner.Doudoroff	48	0.0011655	Wilcoxon rank sum exact test	two.sided	P ≤ 0.05
46	GLYCOLYSIS..glycolysis.I..from.glucose.6.phosphate.	46	0.00407925	Wilcoxon rank sum exact test	two.sided	P ≤ 0.05
47	GOLPDLCAT.PWY..superpathway.of.glycerol.degradation.to.1.3.propanediol	38	0.0952306	Wilcoxon rank sum test with continuity correction	two.sided	P > 0.05
48	HEMESYN2.PWY..heme.biosynthesis.II..anaerobic.	20	0.58521	Wilcoxon rank sum test with continuity correction	two.sided	P > 0.05
49	HEXITOLDEGSUPER.PWY..superpathway.of.hexitol.degradation..bacteria.	33	0.317599	Wilcoxon rank sum exact test	two.sided	P > 0.05
50	HISDEG.PWY..L.histidine.degradation.I	40	0.0530303	Wilcoxon rank sum exact test	two.sided	P > 0.05
51	HISTSYN.PWY..L.histidine.biosynthesis	39	0.0728438	Wilcoxon rank sum exact test	two.sided	P > 0.05
52	HOMOSER.METSYN.PWY..L.methionine.biosynthesis.I	38	0.0973193	Wilcoxon rank sum exact test	two.sided	P > 0.05
53	HSERMETANA.PWY..L.methionine.biosynthesis.III	38	0.0973193	Wilcoxon rank sum exact test	two.sided	P > 0.05
54	ILEUSYN.PWY..L.isoleucine.biosynthesis.I..from.threonine.	44	0.0110723	Wilcoxon rank sum exact test	two.sided	P ≤ 0.05
55	KETOGLUCONMET.PWY..ketogluconate.metabolism	21	0.391366	Wilcoxon rank sum test with continuity correction	two.sided	P > 0.05
56	LACTOSECAT.PWY..lactose.and.galactose.degradation.I	24	1	Wilcoxon rank sum exact test	two.sided	P > 0.05
57	MET.SAM.PWY..superpathway.of.S.adenosyl.L.methionine.biosynthesis	41	0.0378788	Wilcoxon rank sum exact test	two.sided	P ≤ 0.05
58	METHGLYUT.PWY..superpathway.of.methylglyoxal.degradation	28	0.391366	Wilcoxon rank sum test with continuity correction	two.sided	P > 0.05
59	METSYN.PWY..L.homoserine.and.L.methionine.biosynthesis	41	0.0378788	Wilcoxon rank sum exact test	two.sided	P ≤ 0.05
60	NAD.BIOSYNTHESIS.II..NAD.salvage.pathway.II	24.5	NA	Wilcoxon rank sum test with continuity correction	two.sided	P > 0.05
61	NAGLIPASYN.PWY..lipid.IVA.biosynthesis	20	0.60117	Wilcoxon rank sum test with continuity correction	two.sided	P > 0.05
62	NONMEVIPP.PWY..methylerythritol.phosphate.pathway.I	39	0.0728438	Wilcoxon rank sum exact test	two.sided	P > 0.05
63	NONOXIPENT.PWY..pentose.phosphate.pathway..non.oxidative.branch.	37	0.128205	Wilcoxon rank sum exact test	two.sided	P > 0.05
64	OANTIGEN.PWY..O.antigen.building.blocks.biosynthesis..E..coli.	14	0.191282	Wilcoxon rank sum test with continuity correction	two.sided	P > 0.05
65	P108.PWY..pyruvate.fermentation.to.propanoate.I	11	0.0952306	Wilcoxon rank sum test with continuity correction	two.sided	P > 0.05
66	P122.PWY..heterolactic.fermentation	29	0.55141	Wilcoxon rank sum test with continuity correction	two.sided	P > 0.05
67	P124.PWY..Bifidobacterium.shunt	27	0.784934	Wilcoxon rank sum test with continuity correction	two.sided	P > 0.05
68	P161.PWY..acetylene.degradation	26	0.901515	Wilcoxon rank sum exact test	two.sided	P > 0.05
69	P162.PWY..L.glutamate.degradation.V..via.hydroxyglutarate.	35	0.200841	Wilcoxon rank sum test with continuity correction	two.sided	P > 0.05
70	P163.PWY..L.lysine.fermentation.to.acetate.and.butanoate	35	0.172418	Wilcoxon rank sum test with continuity correction	two.sided	P > 0.05
71	P164.PWY..purine.nucleobases.degradation.I..anaerobic.	27	0.804779	Wilcoxon rank sum exact test	two.sided	P > 0.05
72	P185.PWY..formaldehyde.assimilation.III..dihydroxyacetone.cycle.	31	0.455711	Wilcoxon rank sum exact test	two.sided	P > 0.05
73	P221.PWY..octane.oxidation	28	0.391366	Wilcoxon rank sum test with continuity correction	two.sided	P > 0.05
74	P23.PWY..reductive.TCA.cycle.I	31.5	0.172955	Wilcoxon rank sum test with continuity correction	two.sided	P > 0.05
75	P3.PWY..gallate.degradation.III..anaerobic.	31	0.371604	Wilcoxon rank sum test with continuity correction	two.sided	P > 0.05
76	P4.PWY..superpathway.of.L.lysine..L.threonine.and.L.methionine.biosynthesis.I	18	0.336907	Wilcoxon rank sum test with continuity correction	two.sided	P > 0.05
77	P42.PWY..incomplete.reductive.TCA.cycle	24.5	1	Wilcoxon rank sum test with continuity correction	two.sided	P > 0.05
78	P441.PWY..superpathway.of.N.acetylneuraminate.degradation	18.5	0.481721	Wilcoxon rank sum test with continuity correction	two.sided	P > 0.05
79	P461.PWY..hexitol.fermentation.to.lactate..formate..ethanol.and.acetate	25	1	Wilcoxon rank sum exact test	two.sided	P > 0.05
80	P562.PWY..myo.inositol.degradation.I	28	0.391366	Wilcoxon rank sum test with continuity correction	two.sided	P > 0.05
81	PANTO.PWY..phosphopantothenate.biosynthesis.I	42	0.0262238	Wilcoxon rank sum exact test	two.sided	P ≤ 0.05
82	PANTOSYN.PWY..pantothenate.and.coenzyme.A.biosynthesis.I	19	0.534965	Wilcoxon rank sum exact test	two.sided	P > 0.05
83	PENTOSE.P.PWY..pentose.phosphate.pathway	34	0.259324	Wilcoxon rank sum exact test	two.sided	P > 0.05
84	PEPTIDOGLYCANSYN.PWY..peptidoglycan.biosynthesis.I..meso.diaminopimelate.containing.	38	0.0973193	Wilcoxon rank sum exact test	two.sided	P > 0.05
85	PHOSLIPSYN.PWY..superpathway.of.phospholipid.biosynthesis.I..bacteria.	37	0.128205	Wilcoxon rank sum exact test	two.sided	P > 0.05
86	POLYAMINSYN3.PWY..superpathway.of.polyamine.biosynthesis.II	14	0.0754126	Wilcoxon rank sum test with continuity correction	two.sided	P > 0.05
87	POLYAMSYN.PWY..superpathway.of.polyamine.biosynthesis.I	32	0.382867	Wilcoxon rank sum exact test	two.sided	P > 0.05
88	POLYISOPRENSYN.PWY..polyisoprenoid.biosynthesis..E..coli.	21	0.391366	Wilcoxon rank sum test with continuity correction	two.sided	P > 0.05
89	PPGPPMET.PWY..ppGpp.biosynthesis	25	1	Wilcoxon rank sum exact test	two.sided	P > 0.05
90	PRPP.PWY..superpathway.of.histidine..purine..and.pyrimidine.biosynthesis	37	0.116845	Wilcoxon rank sum test with continuity correction	two.sided	P > 0.05
91	PWY.1042..glycolysis.IV..plant.cytosol.	38	0.0973193	Wilcoxon rank sum exact test	two.sided	P > 0.05
92	PWY.1269..CMP.3.deoxy.D.manno.octulosonate.biosynthesis.I	41	0.0378788	Wilcoxon rank sum exact test	two.sided	P ≤ 0.05
93	PWY.1861..formaldehyde.assimilation.II..RuMP.Cycle.	25	1	Wilcoxon rank sum test with continuity correction	two.sided	P > 0.05
94	PWY.241..C4.photosynthetic.carbon.assimilation.cycle..NADP.ME.type	14	0.191282	Wilcoxon rank sum test with continuity correction	two.sided	P > 0.05
95	PWY.2941..L.lysine.biosynthesis.II	25	1	Wilcoxon rank sum exact test	two.sided	P > 0.05
96	PWY.2942..L.lysine.biosynthesis.III	46	0.00407925	Wilcoxon rank sum exact test	two.sided	P ≤ 0.05
97	PWY.3001..superpathway.of.L.isoleucine.biosynthesis.I	33	0.317599	Wilcoxon rank sum exact test	two.sided	P > 0.05
98	PWY.3781..aerobic.respiration.I..cytochrome.c.	19	0.521066	Wilcoxon rank sum test with continuity correction	two.sided	P > 0.05
99	PWY.3841..folate.transformations.II	30	0.534965	Wilcoxon rank sum exact test	two.sided	P > 0.05
100	PWY.4041...gamma..glutamyl.cycle	20	0.571386	Wilcoxon rank sum test with continuity correction	two.sided	P > 0.05
101	PWY.4242..pantothenate.and.coenzyme.A.biosynthesis.III	29	0.620047	Wilcoxon rank sum exact test	two.sided	P > 0.05
102	PWY.4702..phytate.degradation.I	28	0.391366	Wilcoxon rank sum test with continuity correction	two.sided	P > 0.05
103	PWY.4981..L.proline.biosynthesis.II..from.arginine.	33	0.317599	Wilcoxon rank sum exact test	two.sided	P > 0.05
104	PWY.4984..urea.cycle	30	0.423568	Wilcoxon rank sum test with continuity correction	two.sided	P > 0.05
105	PWY.5022..4.aminobutanoate.degradation.V	24.5	NA	Wilcoxon rank sum test with continuity correction	two.sided	P > 0.05
106	PWY.5030..L.histidine.degradation.III	34	0.259324	Wilcoxon rank sum exact test	two.sided	P > 0.05
107	PWY.5088..L.glutamate.degradation.VIII..to.propanoate.	31.5	0.172955	Wilcoxon rank sum test with continuity correction	two.sided	P > 0.05
108	PWY.5097..L.lysine.biosynthesis.VI	43	0.0174825	Wilcoxon rank sum exact test	two.sided	P ≤ 0.05
109	PWY.5100..pyruvate.fermentation.to.acetate.and.lactate.II	35	0.208625	Wilcoxon rank sum exact test	two.sided	P > 0.05
110	PWY.5101..L.isoleucine.biosynthesis.II	33.5	0.258292	Wilcoxon rank sum test with continuity correction	two.sided	P > 0.05
111	PWY.5103..L.isoleucine.biosynthesis.III	22	0.804779	Wilcoxon rank sum exact test	two.sided	P > 0.05
112	PWY.5104..L.isoleucine.biosynthesis.IV	28	0.710373	Wilcoxon rank sum exact test	two.sided	P > 0.05
113	PWY.5121..superpathway.of.geranylgeranyl.diphosphate.biosynthesis.II..via.MEP.	27	0.722148	Wilcoxon rank sum test with continuity correction	two.sided	P > 0.05
114	PWY.5136..fatty.acid..beta..oxidation.II..peroxisome.	35	0.0754126	Wilcoxon rank sum test with continuity correction	two.sided	P > 0.05
115	PWY.5154..L.arginine.biosynthesis.III..via.N.acetyl.L.citrulline.	46	0.00407925	Wilcoxon rank sum exact test	two.sided	P ≤ 0.05
116	PWY.5177..glutaryl.CoA.degradation	35	0.208625	Wilcoxon rank sum exact test	two.sided	P > 0.05
117	PWY.5188..tetrapyrrole.biosynthesis.I..from.glutamate.	31	0.455711	Wilcoxon rank sum exact test	two.sided	P > 0.05
118	PWY.5189..tetrapyrrole.biosynthesis.II..from.glycine.	35	0.208625	Wilcoxon rank sum exact test	two.sided	P > 0.05
119	PWY.5345..superpathway.of.L.methionine.biosynthesis..by.sulfhydrylation.	12	0.0895009	Wilcoxon rank sum test with continuity correction	two.sided	P > 0.05
120	PWY.5347..superpathway.of.L.methionine.biosynthesis..transsulfuration.	36	0.164918	Wilcoxon rank sum exact test	two.sided	P > 0.05
121	PWY.5367..petroselinate.biosynthesis	24.5	NA	Wilcoxon rank sum test with continuity correction	two.sided	P > 0.05
122	PWY.5384..sucrose.degradation.IV..sucrose.phosphorylase.	24	1	Wilcoxon rank sum test with continuity correction	two.sided	P > 0.05
123	PWY.5484..glycolysis.II..from.fructose.6.phosphate.	45	0.00699301	Wilcoxon rank sum exact test	two.sided	P ≤ 0.05
124	PWY.5505..L.glutamate.and.L.glutamine.biosynthesis	21	0.700221	Wilcoxon rank sum test with continuity correction	two.sided	P > 0.05
125	PWY.5659..GDP.mannose.biosynthesis	35	0.208625	Wilcoxon rank sum exact test	two.sided	P > 0.05
126	PWY.5667..CDP.diacylglycerol.biosynthesis.I	40	0.0530303	Wilcoxon rank sum exact test	two.sided	P > 0.05
127	PWY.5675..nitrate.reduction.V..assimilatory.	28	0.689909	Wilcoxon rank sum test with continuity correction	two.sided	P > 0.05
128	PWY.5676..acetyl.CoA.fermentation.to.butanoate.II	33	0.317599	Wilcoxon rank sum exact test	two.sided	P > 0.05
129	PWY.5677..succinate.fermentation.to.butanoate	28	0.391366	Wilcoxon rank sum test with continuity correction	two.sided	P > 0.05
130	PWY.5686..UMP.biosynthesis	40	0.0530303	Wilcoxon rank sum exact test	two.sided	P > 0.05
131	PWY.5690..TCA.cycle.II..plants.and.fungi.	25	1	Wilcoxon rank sum test with continuity correction	two.sided	P > 0.05
132	PWY.5695..urate.biosynthesis.inosine.5..phosphate.degradation	46	0.00407925	Wilcoxon rank sum exact test	two.sided	P ≤ 0.05
133	PWY.5791..1.4.dihydroxy.2.naphthoate.biosynthesis.II..plants.	16	0.287355	Wilcoxon rank sum test with continuity correction	two.sided	P > 0.05
134	PWY.5837..1.4.dihydroxy.2.naphthoate.biosynthesis.I	16	0.287355	Wilcoxon rank sum test with continuity correction	two.sided	P > 0.05
135	PWY.5838..superpathway.of.menaquinol.8.biosynthesis.I	24.5	NA	Wilcoxon rank sum test with continuity correction	two.sided	P > 0.05
136	PWY.5840..superpathway.of.menaquinol.7.biosynthesis	32	0.262567	Wilcoxon rank sum test with continuity correction	two.sided	P > 0.05
137	PWY.5861..superpathway.of.demethylmenaquinol.8.biosynthesis	24.5	NA	Wilcoxon rank sum test with continuity correction	two.sided	P > 0.05
138	PWY.5863..superpathway.of.phylloquinol.biosynthesis	25	1	Wilcoxon rank sum test with continuity correction	two.sided	P > 0.05
139	PWY.5897..superpathway.of.menaquinol.11.biosynthesis	16	0.287355	Wilcoxon rank sum test with continuity correction	two.sided	P > 0.05
140	PWY.5898..superpathway.of.menaquinol.12.biosynthesis	16	0.287355	Wilcoxon rank sum test with continuity correction	two.sided	P > 0.05
141	PWY.5899..superpathway.of.menaquinol.13.biosynthesis	16	0.287355	Wilcoxon rank sum test with continuity correction	two.sided	P > 0.05
142	PWY.5913..TCA.cycle.VI..obligate.autotrophs.	14	0.191282	Wilcoxon rank sum test with continuity correction	two.sided	P > 0.05
143	PWY.5941..glycogen.degradation.II..eukaryotic.	13	0.159405	Wilcoxon rank sum test with continuity correction	two.sided	P > 0.05
144	PWY.5971..palmitate.biosynthesis.II..bacteria.and.plants.	24.5	NA	Wilcoxon rank sum test with continuity correction	two.sided	P > 0.05
145	PWY.5973..cis.vaccenate.biosynthesis	39	0.0728438	Wilcoxon rank sum exact test	two.sided	P > 0.05
146	PWY.5989..stearate.biosynthesis.II..bacteria.and.plants.	39	0.0728438	Wilcoxon rank sum exact test	two.sided	P > 0.05
147	PWY.6060..malonate.degradation.II..biotin.dependent.	38.5	0.0307212	Wilcoxon rank sum test with continuity correction	two.sided	P ≤ 0.05
148	PWY.6113..superpathway.of.mycolate.biosynthesis	24.5	NA	Wilcoxon rank sum test with continuity correction	two.sided	P > 0.05
149	PWY.6117..spermine.and.spermidine.degradation.I	24.5	NA	Wilcoxon rank sum test with continuity correction	two.sided	P > 0.05
150	PWY.6121..5.aminoimidazole.ribonucleotide.biosynthesis.I	42	0.0262238	Wilcoxon rank sum exact test	two.sided	P ≤ 0.05
151	PWY.6122..5.aminoimidazole.ribonucleotide.biosynthesis.II	42	0.0262238	Wilcoxon rank sum exact test	two.sided	P ≤ 0.05
152	PWY.6123..inosine.5..phosphate.biosynthesis.I	38	0.0973193	Wilcoxon rank sum exact test	two.sided	P > 0.05
153	PWY.6124..inosine.5..phosphate.biosynthesis.II	36	0.164918	Wilcoxon rank sum exact test	two.sided	P > 0.05
154	PWY.6125..superpathway.of.guanosine.nucleotides.de.novo.biosynthesis.II	40	0.0530303	Wilcoxon rank sum exact test	two.sided	P > 0.05
155	PWY.6126..superpathway.of.adenosine.nucleotides.de.novo.biosynthesis.II	43	0.0174825	Wilcoxon rank sum exact test	two.sided	P ≤ 0.05
156	PWY.6147..6.hydroxymethyl.dihydropterin.diphosphate.biosynthesis.I	35	0.208625	Wilcoxon rank sum exact test	two.sided	P > 0.05
157	PWY.6151..S.adenosyl.L.methionine.cycle.I	47	0.002331	Wilcoxon rank sum exact test	two.sided	P ≤ 0.05
158	PWY.6163..chorismate.biosynthesis.from.3.dehydroquinate	36	0.164918	Wilcoxon rank sum exact test	two.sided	P > 0.05
159	PWY.6165..chorismate.biosynthesis.II..archaea.	24	1	Wilcoxon rank sum test with continuity correction	two.sided	P > 0.05
160	PWY.6168..flavin.biosynthesis.III..fungi.	42	0.0262238	Wilcoxon rank sum exact test	two.sided	P ≤ 0.05
161	PWY.621..sucrose.degradation.III..sucrose.invertase.	34	0.259324	Wilcoxon rank sum exact test	two.sided	P > 0.05
162	PWY.6270..isoprene.biosynthesis.I	17.5	0.172955	Wilcoxon rank sum test with continuity correction	two.sided	P > 0.05
163	PWY.6277..superpathway.of.5.aminoimidazole.ribonucleotide.biosynthesis	42	0.0262238	Wilcoxon rank sum exact test	two.sided	P ≤ 0.05
164	PWY.6282..palmitoleate.biosynthesis.I..from..5Z..dodec.5.enoate.	40	0.0530303	Wilcoxon rank sum exact test	two.sided	P > 0.05
165	PWY.6284..superpathway.of.unsaturated.fatty.acids.biosynthesis..E..coli.	24.5	NA	Wilcoxon rank sum test with continuity correction	two.sided	P > 0.05
166	PWY.6305..putrescine.biosynthesis.IV	32	0.382867	Wilcoxon rank sum exact test	two.sided	P > 0.05
167	PWY.6317..galactose.degradation.I..Leloir.pathway.	29	0.620047	Wilcoxon rank sum exact test	two.sided	P > 0.05
168	PWY.6353..purine.nucleotides.degradation.II..aerobic.	26	0.896029	Wilcoxon rank sum test with continuity correction	two.sided	P > 0.05
169	PWY.6385..peptidoglycan.biosynthesis.III..mycobacteria.	30	0.534965	Wilcoxon rank sum exact test	two.sided	P > 0.05
170	PWY.6386..UDP.N.acetylmuramoyl.pentapeptide.biosynthesis.II..lysine.containing.	38	0.0973193	Wilcoxon rank sum exact test	two.sided	P > 0.05
171	PWY.6387..UDP.N.acetylmuramoyl.pentapeptide.biosynthesis.I..meso.diaminopimelate.containing.	38	0.0973193	Wilcoxon rank sum exact test	two.sided	P > 0.05
172	PWY.6471..peptidoglycan.biosynthesis.IV..Enterococcus.faecium.	24.5	NA	Wilcoxon rank sum test with continuity correction	two.sided	P > 0.05
173	PWY.6478..GDP.D.glycero..alpha..D.manno.heptose.biosynthesis	24.5	NA	Wilcoxon rank sum test with continuity correction	two.sided	P > 0.05
174	PWY.6507..4.deoxy.L.threo.hex.4.enopyranuronate.degradation	33	0.317599	Wilcoxon rank sum exact test	two.sided	P > 0.05
175	PWY.6519..8.amino.7.oxononanoate.biosynthesis.I	15	0.231332	Wilcoxon rank sum test with continuity correction	two.sided	P > 0.05
176	PWY.6527..stachyose.degradation	29	0.620047	Wilcoxon rank sum exact test	two.sided	P > 0.05
177	PWY.6545..pyrimidine.deoxyribonucleotides.de.novo.biosynthesis.III	43	0.0174825	Wilcoxon rank sum exact test	two.sided	P ≤ 0.05
178	PWY.6549..L.glutamine.biosynthesis.III	28	0.391366	Wilcoxon rank sum test with continuity correction	two.sided	P > 0.05
179	PWY.6588..pyruvate.fermentation.to.acetone	43.5	0.0138795	Wilcoxon rank sum test with continuity correction	two.sided	P ≤ 0.05
180	PWY.6590..superpathway.of.Clostridium.acetobutylicum.acidogenic.fermentation	34	0.259324	Wilcoxon rank sum exact test	two.sided	P > 0.05
181	PWY.6595..superpathway.of.guanosine.nucleotides.degradation..plants.	31	0.371604	Wilcoxon rank sum test with continuity correction	two.sided	P > 0.05
182	PWY.6606..guanosine.nucleotides.degradation.II	30	0.521066	Wilcoxon rank sum test with continuity correction	two.sided	P > 0.05
183	PWY.6608..guanosine.nucleotides.degradation.III	28	0.710373	Wilcoxon rank sum exact test	two.sided	P > 0.05
184	PWY.6609..adenine.and.adenosine.salvage.III	39	0.0728438	Wilcoxon rank sum exact test	two.sided	P > 0.05
185	PWY.6628..superpathway.of.L.phenylalanine.biosynthesis	27	0.722148	Wilcoxon rank sum test with continuity correction	two.sided	P > 0.05
186	PWY.6629..superpathway.of.L.tryptophan.biosynthesis	27	0.722148	Wilcoxon rank sum test with continuity correction	two.sided	P > 0.05
187	PWY.6630..superpathway.of.L.tyrosine.biosynthesis	27	0.722148	Wilcoxon rank sum test with continuity correction	two.sided	P > 0.05
188	PWY.6700..queuosine.biosynthesis	42	0.0262238	Wilcoxon rank sum exact test	two.sided	P ≤ 0.05
189	PWY.6703..preQ0.biosynthesis	38	0.0973193	Wilcoxon rank sum exact test	two.sided	P > 0.05
190	PWY.6737..starch.degradation.V	38	0.0973193	Wilcoxon rank sum exact test	two.sided	P > 0.05
191	PWY.6749..CMP.legionaminate.biosynthesis.I	37	0.128205	Wilcoxon rank sum exact test	two.sided	P > 0.05
192	PWY.6859..all.trans.farnesol.biosynthesis	21	0.391366	Wilcoxon rank sum test with continuity correction	two.sided	P > 0.05
193	PWY.6863..pyruvate.fermentation.to.hexanol	35	0.0754126	Wilcoxon rank sum test with continuity correction	two.sided	P > 0.05
194	PWY.6876..isopropanol.biosynthesis	27	0.765837	Wilcoxon rank sum test with continuity correction	two.sided	P > 0.05
195	PWY.6897..thiamin.salvage.II	29	0.620047	Wilcoxon rank sum exact test	two.sided	P > 0.05
196	PWY.6901..superpathway.of.glucose.and.xylose.degradation	24	1	Wilcoxon rank sum test with continuity correction	two.sided	P > 0.05
197	PWY.6936..seleno.amino.acid.biosynthesis	27	0.804779	Wilcoxon rank sum exact test	two.sided	P > 0.05
198	PWY.6969..TCA.cycle.V..2.oxoglutarate.ferredoxin.oxidoreductase.	26	0.887473	Wilcoxon rank sum test with continuity correction	two.sided	P > 0.05
199	PWY.7003..glycerol.degradation.to.butanol	44	0.00952795	Wilcoxon rank sum test with continuity correction	two.sided	P ≤ 0.05
200	PWY.7007..methyl.ketone.biosynthesis	34.5	0.178858	Wilcoxon rank sum test with continuity correction	two.sided	P > 0.05
201	PWY.7013..L.1.2.propanediol.degradation	28	0.391366	Wilcoxon rank sum test with continuity correction	two.sided	P > 0.05
202	PWY.7111..pyruvate.fermentation.to.isobutanol..engineered.	39	0.0728438	Wilcoxon rank sum exact test	two.sided	P > 0.05
203	PWY.7115..C4.photosynthetic.carbon.assimilation.cycle..NAD.ME.type	26	0.891467	Wilcoxon rank sum test with continuity correction	two.sided	P > 0.05
204	PWY.7117..C4.photosynthetic.carbon.assimilation.cycle..PEPCK.type	17	0.35188	Wilcoxon rank sum test with continuity correction	two.sided	P > 0.05
205	PWY.7184..pyrimidine.deoxyribonucleotides.de.novo.biosynthesis.I	36	0.164918	Wilcoxon rank sum exact test	two.sided	P > 0.05
206	PWY.7187..pyrimidine.deoxyribonucleotides.de.novo.biosynthesis.II	34	0.259324	Wilcoxon rank sum exact test	two.sided	P > 0.05
207	PWY.7196..superpathway.of.pyrimidine.ribonucleosides.salvage	33	0.317599	Wilcoxon rank sum exact test	two.sided	P > 0.05
208	PWY.7197..pyrimidine.deoxyribonucleotide.phosphorylation	31	0.455711	Wilcoxon rank sum exact test	two.sided	P > 0.05
209	PWY.7198..pyrimidine.deoxyribonucleotides.de.novo.biosynthesis.IV	28	0.391366	Wilcoxon rank sum test with continuity correction	two.sided	P > 0.05
210	PWY.7199..pyrimidine.deoxyribonucleosides.salvage	38	0.0973193	Wilcoxon rank sum exact test	two.sided	P > 0.05
211	PWY.7204..pyridoxal.5..phosphate.salvage.II..plants.	24.5	NA	Wilcoxon rank sum test with continuity correction	two.sided	P > 0.05
212	PWY.7208..superpathway.of.pyrimidine.nucleobases.salvage	39	0.0728438	Wilcoxon rank sum exact test	two.sided	P > 0.05
213	PWY.7210..pyrimidine.deoxyribonucleotides.biosynthesis.from.CTP	28	0.391366	Wilcoxon rank sum test with continuity correction	two.sided	P > 0.05
214	PWY.7211..superpathway.of.pyrimidine.deoxyribonucleotides.de.novo.biosynthesis	35	0.208625	Wilcoxon rank sum exact test	two.sided	P > 0.05
215	PWY.7219..adenosine.ribonucleotides.de.novo.biosynthesis	43	0.0174825	Wilcoxon rank sum exact test	two.sided	P ≤ 0.05
216	PWY.7220..adenosine.deoxyribonucleotides.de.novo.biosynthesis.II	42	0.0262238	Wilcoxon rank sum exact test	two.sided	P ≤ 0.05
217	PWY.7221..guanosine.ribonucleotides.de.novo.biosynthesis	42	0.0262238	Wilcoxon rank sum exact test	two.sided	P ≤ 0.05
218	PWY.7222..guanosine.deoxyribonucleotides.de.novo.biosynthesis.II	42	0.0262238	Wilcoxon rank sum exact test	two.sided	P ≤ 0.05
219	PWY.7228..superpathway.of.guanosine.nucleotides.de.novo.biosynthesis.I	40	0.0530303	Wilcoxon rank sum exact test	two.sided	P > 0.05
220	PWY.7229..superpathway.of.adenosine.nucleotides.de.novo.biosynthesis.I	46	0.00407925	Wilcoxon rank sum exact test	two.sided	P ≤ 0.05
221	PWY.7234..inosine.5..phosphate.biosynthesis.III	29	0.620047	Wilcoxon rank sum exact test	two.sided	P > 0.05
222	PWY.7237..myo...chiro..and.scillo.inositol.degradation	26	0.901515	Wilcoxon rank sum exact test	two.sided	P > 0.05
223	PWY.7242..D.fructuronate.degradation	33	0.317599	Wilcoxon rank sum exact test	two.sided	P > 0.05
224	PWY.724..superpathway.of.L.lysine..L.threonine.and.L.methionine.biosynthesis.II	31	0.455711	Wilcoxon rank sum exact test	two.sided	P > 0.05
225	PWY.7254..TCA.cycle.VII..acetate.producers.	28	0.593768	Wilcoxon rank sum test with continuity correction	two.sided	P > 0.05
226	PWY.7282..4.amino.2.methyl.5.phosphomethylpyrimidine.biosynthesis..yeast.	16	0.301312	Wilcoxon rank sum test with continuity correction	two.sided	P > 0.05
227	PWY.7315..dTDP.N.acetylthomosamine.biosynthesis	31	0.455711	Wilcoxon rank sum exact test	two.sided	P > 0.05
228	PWY.7323..superpathway.of.GDP.mannose.derived.O.antigen.building.blocks.biosynthesis	32	0.382867	Wilcoxon rank sum exact test	two.sided	P > 0.05
229	PWY.7328..superpathway.of.UDP.glucose.derived.O.antigen.building.blocks.biosynthesis	30	0.506074	Wilcoxon rank sum test with continuity correction	two.sided	P > 0.05
230	PWY.7357..thiamin.formation.from.pyrithiamine.and.oxythiamine..yeast.	18	0.455711	Wilcoxon rank sum exact test	two.sided	P > 0.05
231	PWY.7371..1.4.dihydroxy.6.naphthoate.biosynthesis.II	34	0.239548	Wilcoxon rank sum test with continuity correction	two.sided	P > 0.05
232	PWY.7374..1.4.dihydroxy.6.naphthoate.biosynthesis.I	25	1	Wilcoxon rank sum test with continuity correction	two.sided	P > 0.05
233	PWY.7383..anaerobic.energy.metabolism..invertebrates..cytosol.	35	0.208625	Wilcoxon rank sum exact test	two.sided	P > 0.05
234	PWY.7384..anaerobic.energy.metabolism..invertebrates..mitochondrial.	35	0.0754126	Wilcoxon rank sum test with continuity correction	two.sided	P > 0.05
235	PWY.7388..octanoyl..acyl.carrier.protein..biosynthesis..mitochondria..yeast.	44	0.0110723	Wilcoxon rank sum exact test	two.sided	P ≤ 0.05
236	PWY.7389..superpathway.of.anaerobic.energy.metabolism..invertebrates.	28	0.391366	Wilcoxon rank sum test with continuity correction	two.sided	P > 0.05
237	PWY.7392..taxadiene.biosynthesis..engineered.	21	0.391366	Wilcoxon rank sum test with continuity correction	two.sided	P > 0.05
238	PWY.7400..L.arginine.biosynthesis.IV..archaebacteria.	34	0.259324	Wilcoxon rank sum exact test	two.sided	P > 0.05
239	PWY.7456..mannan.degradation	33	0.317599	Wilcoxon rank sum exact test	two.sided	P > 0.05
240	PWY.7539..6.hydroxymethyl.dihydropterin.diphosphate.biosynthesis.III..Chlamydia.	38	0.0973193	Wilcoxon rank sum exact test	two.sided	P > 0.05
241	PWY.7560..methylerythritol.phosphate.pathway.II	20	0.620047	Wilcoxon rank sum exact test	two.sided	P > 0.05
242	PWY.7663..gondoate.biosynthesis..anaerobic.	42	0.0262238	Wilcoxon rank sum exact test	two.sided	P ≤ 0.05
243	PWY.7664..oleate.biosynthesis.IV..anaerobic.	40	0.0530303	Wilcoxon rank sum exact test	two.sided	P > 0.05
244	PWY.821..superpathway.of.sulfur.amino.acid.biosynthesis..Saccharomyces.cerevisiae.	28	0.391366	Wilcoxon rank sum test with continuity correction	two.sided	P > 0.05
245	PWY.841..superpathway.of.purine.nucleotides.de.novo.biosynthesis.I	40	0.0530303	Wilcoxon rank sum exact test	two.sided	P > 0.05
246	PWY0.1061..superpathway.of.L.alanine.biosynthesis	28	0.689909	Wilcoxon rank sum test with continuity correction	two.sided	P > 0.05
247	PWY0.1241..ADP.L.glycero..beta..D.manno.heptose.biosynthesis	37	0.0895009	Wilcoxon rank sum test with continuity correction	two.sided	P > 0.05
248	PWY0.1261..anhydromuropeptides.recycling	16	0.295821	Wilcoxon rank sum test with continuity correction	two.sided	P > 0.05
249	PWY0.1296..purine.ribonucleosides.degradation	33	0.317599	Wilcoxon rank sum exact test	two.sided	P > 0.05
250	PWY0.1297..superpathway.of.purine.deoxyribonucleosides.degradation	22	0.804779	Wilcoxon rank sum exact test	two.sided	P > 0.05
251	PWY0.1298..superpathway.of.pyrimidine.deoxyribonucleosides.degradation	33	0.317599	Wilcoxon rank sum exact test	two.sided	P > 0.05
252	PWY0.1319..CDP.diacylglycerol.biosynthesis.II	40	0.0530303	Wilcoxon rank sum exact test	two.sided	P > 0.05
253	PWY0.1479..tRNA.processing	21	0.593768	Wilcoxon rank sum test with continuity correction	two.sided	P > 0.05
254	PWY0.1586..peptidoglycan.maturation..meso.diaminopimelate.containing.	36	0.164918	Wilcoxon rank sum exact test	two.sided	P > 0.05
255	PWY0.162..superpathway.of.pyrimidine.ribonucleotides.de.novo.biosynthesis	28	0.710373	Wilcoxon rank sum exact test	two.sided	P > 0.05
256	PWY0.166..superpathway.of.pyrimidine.deoxyribonucleotides.de.novo.biosynthesis..E..coli.	33	0.317599	Wilcoxon rank sum exact test	two.sided	P > 0.05
257	PWY0.781..aspartate.superpathway	18	0.336907	Wilcoxon rank sum test with continuity correction	two.sided	P > 0.05
258	PWY0.845..superpathway.of.pyridoxal.5..phosphate.biosynthesis.and.salvage	13	0.155249	Wilcoxon rank sum test with continuity correction	two.sided	P > 0.05
259	PWY0.862...5Z..dodec.5.enoate.biosynthesis	40	0.0530303	Wilcoxon rank sum exact test	two.sided	P > 0.05
260	PWY490.3..nitrate.reduction.VI..assimilatory.	19	0.423568	Wilcoxon rank sum test with continuity correction	two.sided	P > 0.05
261	PWY4FS.7..phosphatidylglycerol.biosynthesis.I..plastidic.	36	0.164918	Wilcoxon rank sum exact test	two.sided	P > 0.05
262	PWY4FS.8..phosphatidylglycerol.biosynthesis.II..non.plastidic.	36	0.164918	Wilcoxon rank sum exact test	two.sided	P > 0.05
263	PWY4LZ.257..superpathway.of.fermentation..Chlamydomonas.reinhardtii.	24	1	Wilcoxon rank sum test with continuity correction	two.sided	P > 0.05
264	PWY66.389..phytol.degradation	28	0.391366	Wilcoxon rank sum test with continuity correction	two.sided	P > 0.05
265	PWY66.399..gluconeogenesis.III	40	0.0530303	Wilcoxon rank sum exact test	two.sided	P > 0.05
266	PWY66.400..glycolysis.VI..metazoan.	45	0.00699301	Wilcoxon rank sum exact test	two.sided	P ≤ 0.05
267	PWY66.409..superpathway.of.purine.nucleotide.salvage	16	0.200407	Wilcoxon rank sum test with continuity correction	two.sided	P > 0.05
268	PWY66.422..D.galactose.degradation.V..Leloir.pathway.	29	0.620047	Wilcoxon rank sum exact test	two.sided	P > 0.05
269	PWYG.321..mycolate.biosynthesis	41	0.0378788	Wilcoxon rank sum exact test	two.sided	P ≤ 0.05
270	PYRIDNUCSAL.PWY..NAD.salvage.pathway.I	24.5	NA	Wilcoxon rank sum test with continuity correction	two.sided	P > 0.05
271	PYRIDNUCSYN.PWY..NAD.biosynthesis.I..from.aspartate.	33	0.317599	Wilcoxon rank sum exact test	two.sided	P > 0.05
272	PYRIDOXSYN.PWY..pyridoxal.5..phosphate.biosynthesis.I	12	0.121037	Wilcoxon rank sum test with continuity correction	two.sided	P > 0.05
273	REDCITCYC..TCA.cycle.VIII..helicobacter.	35	0.0754126	Wilcoxon rank sum test with continuity correction	two.sided	P > 0.05
274	RHAMCAT.PWY..L.rhamnose.degradation.I	32	0.382867	Wilcoxon rank sum exact test	two.sided	P > 0.05
275	RIBOSYN2.PWY..flavin.biosynthesis.I..bacteria.and.plants.	38	0.096331	Wilcoxon rank sum test with continuity correction	two.sided	P > 0.05
276	SALVADEHYPOX.PWY..adenosine.nucleotides.degradation.II	17	0.36898	Wilcoxon rank sum test with continuity correction	two.sided	P > 0.05
277	SER.GLYSYN.PWY..superpathway.of.L.serine.and.glycine.biosynthesis.I	23	0.901515	Wilcoxon rank sum exact test	two.sided	P > 0.05
278	SO4ASSIM.PWY..sulfate.reduction.I..assimilatory.	15	0.249632	Wilcoxon rank sum test with continuity correction	two.sided	P > 0.05
279	SULFATE.CYS.PWY..superpathway.of.sulfate.assimilation.and.cysteine.biosynthesis	17.5	0.40101	Wilcoxon rank sum test with continuity correction	two.sided	P > 0.05
280	TCA..TCA.cycle.I..prokaryotic.	24.5	1	Wilcoxon rank sum test with continuity correction	two.sided	P > 0.05
281	THISYNARA.PWY..superpathway.of.thiamin.diphosphate.biosynthesis.III..eukaryotes.	37	0.128205	Wilcoxon rank sum exact test	two.sided	P > 0.05
282	THRESYN.PWY..superpathway.of.L.threonine.biosynthesis	36	0.164918	Wilcoxon rank sum exact test	two.sided	P > 0.05
283	TRNA.CHARGING.PWY..tRNA.charging	42	0.0262238	Wilcoxon rank sum exact test	two.sided	P ≤ 0.05
284	TRPSYN.PWY..L.tryptophan.biosynthesis	34	0.259324	Wilcoxon rank sum exact test	two.sided	P > 0.05
285	UDPNAGSYN.PWY..UDP.N.acetyl.D.glucosamine.biosynthesis.I	13	0.150583	Wilcoxon rank sum test with continuity correction	two.sided	P > 0.05
286	VALSYN.PWY..L.valine.biosynthesis	44	0.0110723	Wilcoxon rank sum exact test	two.sided	P ≤ 0.05
